# Supplementary material for: Damped circadian oscillation in the absence of KaiA in Synechococcus
Source: Nat Commun. 2020 May 7;11:2242. doi: 10.1038/s41467-020-16087-x (PMC7205874; doi:10.1038/s41467-020-16087-x)
Supplement: Supplementary file 4 — Source Data [file 41467_2020_16087_MOESM4_ESM.zip]

Archive with 1 entries (1 files):
- Source_data20200401.xlsx
